# Supplementary material for: Genome-Wide Identification and Expression Analysis of the KUP Family under Abiotic Stress in Cassava (Manihot esculenta Crantz)
Source: Front Physiol. 2018 Jan 24;9:17. doi: 10.3389/fphys.2018.00017 (PMC5787556; doi:10.3389/fphys.2018.00017)
Supplement: Supplementary file 1 [file Table1.XLSX]

## Sheet: Sheet1
Table S1. The accession number of transcriptomic data in NCBI
Sample name	Accession number
SC124_leaf_drought treatment	SRR2360410
SC124_leaf_control	SRR2361999
Arg7_leaf_drought treatment	SRR2388947
Arg7_leaf_control	SRR2388956
W14_leaf_drought treatment	SRR2404199
W14_leaf_control	SRR2404206
SC124_root_drought treatment	SRR2495946
SC124_root_control	SRR2495947
Arg7_root_drought treatment	SRR2495949
Arg7_root_control	SRR2495950
W14_root_drought treatment	SRR2496093
W14_root_control	SRR2496326
W14_storage root	SRR1298996
W14_leaf	SRR1298998
W14_stem	SRR1298999
Arg7_storage root	SRR1299006
Arg7_leaf	SRR1299009
Arg7_stem	SRR1299008
