# Supplementary material for: Genome-Wide Identification and Expression Analysis of the KUP Family under Abiotic Stress in Cassava (Manihot esculenta Crantz)
Source: Front Physiol. 2018 Jan 24;9:17. doi: 10.3389/fphys.2018.00017 (PMC5787556; doi:10.3389/fphys.2018.00017)
Supplement: Supplementary file 2 [file Table2.XLSX]

## Sheet: Sheet1
Table S2. Primers used in qRT-PCR analysis
Gene Name	Forward Primer	Reverse Primer
MeKUP2	TCCTGCCTTCCATCGT	TGTGGGTTCCATTTCG
MeKUP3	TCTCCAACCCTCCAGAGC	TTTCCACCGTCACAAGCA
MeKUP4	GAGGTGGGCATGAACTACTA	TCTGCTGAAACTACCGAAAA
MeKUP6	TCATAGCCATACTTGCG	ATTGCCCATTCGTTTA
MeKUP8	GGTAGGAAGTCAAGCCATCA	AACAGCCAAACATAACAGCA
MeKUP17	CTTGTACTCCCTGCTCTG	AAATGGTGCTCTTATTCC
