# Supplementary material for: Genome-Wide Identification and Expression Analysis of the KUP Family under Abiotic Stress in Cassava (Manihot esculenta Crantz)
Source: Front Physiol. 2018 Jan 24;9:17. doi: 10.3389/fphys.2018.00017 (PMC5787556; doi:10.3389/fphys.2018.00017)
Supplement: Supplementary file 3 [file Table3.XLSX]

## Sheet: hitdata
Table S3. Conserved domain analysis of the cassava KUP family.
Query	Hit type	PSSM-ID	From	To	Bitscore	Accession	Short name
MeKUP1	superfamily	326642	24	723	870.299	cl15781	K_trans superfamily
MeKUP2	superfamily	326642	1	787	1157.3	cl15781	K_trans superfamily
MeKUP3	specific	215077	1	784	1520.9	PLN00148	K_trans superfamily
MeKUP4	superfamily	326642	12	778	1145.72	cl15781	K_trans superfamily
MeKUP5	specific	177753	1	778	1571.39	PLN00149	K_trans superfamily
MeKUP6	specific	177753	1	778	1567.15	PLN00149	K_trans superfamily
MeKUP7	superfamily	326642	1	579	1220.75	cl15781	K_trans superfamily
MeKUP8	specific	177753	1	777	1477.4	PLN00149	K_trans superfamily
MeKUP9	superfamily	326642	19	590	1126.48	cl15781	K_trans superfamily
MeKUP10	superfamily	326642	16	572	655.023	cl15781	K_trans superfamily
MeKUP11	superfamily	326642	1	787	1162.31	cl15781	K_trans superfamily
MeKUP12	specific	215079	5	840	1623.28	PLN00151	K_trans superfamily
MeKUP13	superfamily	326642	23	664	706.974	cl15781	K_trans superfamily
MeKUP14	specific	215077	1	784	1570.59	PLN00148	K_trans superfamily
MeKUP15	superfamily	326642	31	729	742.329	cl15781	K_trans superfamily
MeKUP16	superfamily	326642	31	729	743.485	cl15781	K_trans superfamily
MeKUP17	specific	308372	49	616	654.189	pfam02705	K_trans superfamily
MeKUP18	superfamily	326642	4	711	678.771	cl15781	K_trans superfamily
MeKUP19	superfamily	326642	31	769	844.792	cl15781	K_trans superfamily
MeKUP20	superfamily	326642	34	773	840.94	cl15781	K_trans superfamily
MeKUP21	superfamily	326642	16	787	887.164	cl15781	K_trans superfamily
