# Supplementary material for: Genome-Wide Identification and Expression Analysis of the KUP Family under Abiotic Stress in Cassava (Manihot esculenta Crantz)
Source: Front Physiol. 2018 Jan 24;9:17. doi: 10.3389/fphys.2018.00017 (PMC5787556; doi:10.3389/fphys.2018.00017)
Supplement: Supplementary file 4 [file Table4.XLSX]

## Sheet: Sheet1
Table S4. Characteristics of KUPs in cassava
Gene name	Gene ID	Amino acids	MW(kDa)	PI	Cis-elements of promoter
					ABRE	DRE	LTRE	ERE	MBS	GARE
MeKUP1	cassava4.1_025369m	723	80.21	8.57	1	0	0	1	2	0
MeKUP2	cassava4.1_001975m	787	87.59	6.72	1	0	0	0	1	4
MeKUP3	cassava4.1_002000m	784	87.7	8.97	3	0	0	0	0	0
MeKUP4	cassava4.1_002033m	778	87.93	9.23	1	0	0	0	3	1
MeKUP5	cassava4.1_029286m	778	87.16	8.48	0	0	0	0	3	2
MeKUP6	cassava4.1_002041m	778	87.19	8.32	0	0	1	0	1	0
MeKUP7	cassava4.1_033878m	579	64.81	8.7	0	0	0	0	0	0
MeKUP8	cassava4.1_002050m	777	87.37	8	0	0	0	0	1	0
MeKUP9	cassava4.1_027041m	590	66.71	8.9	0	0	0	0	0	0
MeKUP10	cassava4.1_004487m	572	63.97	8.7	0	0	0	0	2	1
MeKUP11	cassava4.1_001981m	787	87.68	6.42	2	0	1	0	1	0
MeKUP12	cassava4.1_001668m	840	92.82	6.17	1	0	0	0	1	0
MeKUP13	cassava4.1_029202m	667	74.95	8.83	0	0	0	0	3	0
MeKUP14	cassava4.1_001999m	784	87.32	8.79	1	0	1	0	3	1
MeKUP15	cassava4.1_031887m	729	81.66	7.83	0	0	0	1	1	0
MeKUP16	cassava4.1_033815m	729	81.77	7.16	0	0	1	1	1	0
MeKUP17	cassava4.1_002520m	722	80.2	8.64	0	0	1	0	0	0
MeKUP18	cassava4.1_002633m	711	80.07	7.84	0	0	0	0	0	0
MeKUP19	cassava4.1_002112m	771	86.77	8.4	1	0	0	0	1	0
MeKUP20	cassava4.1_025346m	775	87.38	8.51	0	0	0	0	0	0
MeKUP21	cassava4.1_021596m	789	87.86	9.05	0	0	0	1	3	2
