# Supplementary material for: Genome-Wide Identification and Expression Analysis of the KUP Family under Abiotic Stress in Cassava (Manihot esculenta Crantz)
Source: Front Physiol. 2018 Jan 24;9:17. doi: 10.3389/fphys.2018.00017 (PMC5787556; doi:10.3389/fphys.2018.00017)
Supplement: Supplementary file 5 [file Table5.XLSX]

## Sheet: Sheet1
Table S5. The accession number of KUPs in Arabidopsis and rice.
Gene name	Gene ID	Gene name	Gene ID
AtKUP/HAK/KT1	AT2G30070	OsHAK1	LOC_Os04g32920
AtKUP/HAK/KT2	AT2G40540	OsHAK2	LOC_Os01g70940
AtKUP3	AT3G02050	OsHAK3	LOC_Os01g27170
AtKUP4	AT4G23640	OsHAK4	LOC_Os08g36340
AtKUP/KT5	AT4G33530	OsHAK5	LOC_Os01g70490
AtHAK5	AT4G13420	OsHAK6	LOC_Os01g70660
AtKUP/HAK/KT6	AT1G70300	OsHAK7	LOC_Os07g47350
AtKUP/HAK/KT7	AT5G09400	OsHAK8	LOC_Os03g21890
AtKUP/HAK/KT8	AT5G14880	OsHAK9	LOC_Os07g48130
AtKUP/HAK/KT9	AT4G19960	OsHAK10	LOC_Os06g42030
AtKUP/HAK/KT10	AT1G31120	OsHAK11	LOC_Os04g52390
AtKUP/HAK/KT11	AT2G35060	OsHAK12	LOC_Os08g10550
AtKUP/HAK/KT12	AT1G60160	OsHAK13	LOC_Os06g45940
		OsHAK14	LOC_Os07g32530
		OsHAK15	LOC_Os04g52120
		OsHAK16	LOC_Os03g37840
		OsHAK17	LOC_Os09g27580
		OsHAK18	LOC_Os09g38960
		OsHAK19	LOC_Os02g31910
		OsHAK20	LOC_Os02g31940
		OsHAK21	LOC_Os03g37930
		OsHAK22	LOC_Os07g01214
		OsHAK23	LOC_Os09g21000
		OsHAK24	LOC_Os06g15910
		OsHAK25	LOC_Os02g49760
		OsHAK26	LOC_Os08g39950
		OsHAK27	LOC_Os03g37830
