# Supplementary material for: Genome-Wide Identification and Expression Analysis of the KUP Family under Abiotic Stress in Cassava (Manihot esculenta Crantz)
Source: Front Physiol. 2018 Jan 24;9:17. doi: 10.3389/fphys.2018.00017 (PMC5787556; doi:10.3389/fphys.2018.00017)
Supplement: Supplementary file 6 [file Table6.XLSX]

## Sheet: Sheet1
Table S6 Conserved amino acid motifs and annotation of MeKUPs
No.	E-value	Width	Sites	Consensous sequence	Annotation
1	3.30E-704	50	21	SQA[IM]I[ST][AG]TFSII[KQ]Q[SC]L[AS]LGCFPRVK[IV]VHTSSKI[HE]GQ[IV]YIPE[IV]N[WY][IL]LM[LV][LA]C	K+ potassium transporter
2	5.90E-532	50	21	Q[HR][FY]GT[HD][RK]VG[FY]LFAP[IV][VL][IL][LTI]W[LF]L[CFS]I[ASG][AGS]IG[LIV]YNI[IFV][KH][WY][ND]P[HS]V[YI][KQR]AL[SN]PYY[IM]YK[FY]	K+ potassium transporter
3	8.80E-527	50	18	[WY]T[LI]T[LI][IV][PS]L[ILV]KYVF[IV]VL[RS]A[DN]DNG[ED]GGTFALYSL[LI]CR[HY]AKV[SG]L[LI]P[NS]QQ[AV][AE]DE	K+ potassium transporter
4	6.70E-488	41	21	TG[ST]EA[ML]FADLGHF[ST]VLSI[QR][IL][AS]F[TC]F[VL]VYP[SCA]L[VIL]LAYMGQAA[YF]L	K+ potassium transporter
5	2.00E-550	50	21	PG[IL]GL[IFV]Y[TS]ELV[SH]G[IV]P[AP]IFSH[FY]VTN[LV]PA[FL]H[QS]V[LV][VI]FV[CS][IV]KS[VL]PVP[KY]VPPEER	No
6	4.10E-472	50	21	E[LA][LV][YF][LF]S[AS][VS]LYK[FV]x[ED]G[GA][WY][LV]P[LI][AV][LF][SA][FA]I[FL][ML]T[IV]M[FY][VI]W[HN]YG[TY]RKKYE[FY][ED][LV][HQ]NKVS	K+ potassium transporter
7	2.70E-335	41	18	[SN]W[KS]T[TVI]LxLA[YF]QS[LIF]GVVYGDL[SG]TSPLYVY[KP]S[TI]F[APT][DEG][DG][IL]Q[HN]S[ED][DT]	K+ potassium transporter
8	2.5e-249	29	17	[LV][VTA][LM]LGT[SC]MVIGDG[VI]LTP[AC]ISV[LF]SAV[SG]G[LI][EK]	K+ potassium transporter
9	3.7e-248	29	17	[FY]L[IVF][GR]R[VI][GC]P[KR]EYR[LM][YF]RC[IV][VA]RYGY[KR]DV[HR]K[DE]D	No
10	1.3e-170	21	20	[AG]VT[LI]GF[RK][DNS]T[KT]H[IM]GNA[YS]G[IL]AV[VM]	No
11	3.6e-256	29	21	YGYNFLR[RK]N[CS]R[GQ]P[AD]V[AV][LF]S[IV]PH[AK]SL[LI][EK]VGM	No
12	3.4e-261	41	21	L[DS][VAL]REELxE[LV][DM][EN]A[KR]EAGV[AV]Y[IL][LM]G[HE]S[YE]VRAKRGSS[FW][LV]K[KR]L[VA]I	No
13	2.2e-153	21	20	[TF]VM[LV][VI]T[TS]C[LF][ML][SVT]L[VI][MI][VLI][LM][ICV]W[HKQ][KT][NS]	No
14	3.7e-121	15	20	[NT][GK]K[DGK][GA]W[IM]SLGG[IV][LV]L[CS]	No
15	1.1e-116	15	20	FY[KV]S[IV]P[DE][KPS][LI][YFR]WPV[FL]V	No
16	8.4e-87	21	20	[DE][DE]FEK[MD]L[VI][EC]S[LI][AK]EFI[RQ]S[ED]AxE	No
