# Supplementary material for: Genome-Wide Identification and Expression Analysis of the KUP Family under Abiotic Stress in Cassava (Manihot esculenta Crantz)
Source: Front Physiol. 2018 Jan 24;9:17. doi: 10.3389/fphys.2018.00017 (PMC5787556; doi:10.3389/fphys.2018.00017)
Supplement: Supplementary file 7 [file Table7.XLSX]

## Sheet: Sheet1
Table S7. The expression profiles (log2-based values) of the cassava KUP genes in different tissues
gene	Arg7_stem	Arg7_early_storage_root	Arg7_leaf	Arg7_last_storage_root	Arg7_middle_storage_root	KU50_early_storage_root	KU50_leaf	KU50_last_storage_root	KU50_middle_storage_root	W14_stem	W14_leaf	W14_middle_storage_root
MeKUP5	2.68316	-0.406319	-1.16116	0.275424	0.185638	-1.22113	2.29939	-1.62319	-1.57271	3.70255	2.69378	2.63165
MeKUP6	3.68225	1.87061	2.37242	1.83111	1.46845	2.23911	3.49027	1.40431	1.57488	3.06598	1.97794	0.345033
MeKUP8	3.60006	4.85115	4.67947	4.41384	4.17274	5.30651	5.56742	4.01573	4.57479	3.08962	3.81415	3.21998
MeKUP9	5.09678	2.10638	3.77219	2.6591	1.97501	1.89159	3.06416	3.36799	1.93973	2.27198	2.20894	3.375
MeKUP2	0.029884	1.25671	0.810756	-2.26451	-0.343275	1.0515	-1.86351	0.865753	0.907614	3.347	2.91711	2.42487
MeKUP11	3.96515	2.94638	1.46112	1.98747	3.15218	2.99526	-1.9023	2.3384	2.80305	4.53018	3.88632	3.79168
MeKUP4	2.01118	3.12773	2.34127	3.33309	3.31503	3.56302	3.42417	3.62476	3.93875	2.9632	2.70832	2.30946
MeKUP3	2.98248	3.18546	2.46287	2.6583	2.54663	2.6298	4.53899	2.14087	2.14337	3.90058	4.60095	4.2076
MeKUP14	3.50407	3.21115	2.94369	2.62262	2.84601	3.22741	3.32037	3.53831	3.55072	3.42114	3.78568	2.86957
MeKUP1	-2.43829	-2.30691	-1.47369	-0.946583	-2.27522	-1.49864	0.04459	-1.4947	-0.831242	1.6891	2.48571	-0.351709
MeKUP10	1.53914	2.47156	1.30877	2.41658	1.8472	2.79118	1.51501	2.45665	2.79055	3.12791	1.55215	2.22589
MeKUP12	3.44128	4.08232	4.08995	3.7493	3.70952	4.42524	5.63358	4.19084	4.48011	4.96934	5.81132	4.23203
MeKUP17	0.222112	1.44374	3.64014	0.92606	1.74735	1.99159	2.41111	1.32454	1.91249	1.68186	3.98239	0.597936
MeKUP19	-0.705688	-0.409303	1.44953	-0.744514	1.08268	-1.47916	-1.72015	-1.86184	-1.00219	-1.57354	4.9571	1.32015
MeKUP20	-1.55104	-4.42515	-0.330518	-3.83195	-3.30366	-3.9568	0.0648001	-19.9316	-5.95588	-1.52225	2.64773	0.329078
