# Supplementary material for: Genome-Wide Identification and Expression Analysis of the KUP Family under Abiotic Stress in Cassava (Manihot esculenta Crantz)
Source: Front Physiol. 2018 Jan 24;9:17. doi: 10.3389/fphys.2018.00017 (PMC5787556; doi:10.3389/fphys.2018.00017)
Supplement: Supplementary file 8 [file Table8.XLSX]

## Sheet: Sheet1
Table S8. The expression profiles (log2-based values) of the cassava KUP genes after drought treatment
gene	Arg7_Leaf	Arg7_Root	SC124_Leaf	SC124_Root	W14_Leaf	W14_Root
MeKUP13	0	-2.04843	1.07698	1.17331	-4.37461	-4.46432
MeKUP5	2.75351	-4.59321	-2.1196	-1.7749	-2.60938	-1.20238
MeKUP6	-0.579051	1.36478	1.3956	1.58735	0.925535	0.0352501
MeKUP8	0.284618	1.36128	-0.0970689	-0.0766098	0.853173	1.15537
MeKUP9	0	1.91526	0.207393	0	-22.5341	21.1998
MeKUP2	-2.60372	-0.130281	-2.12965	-1.88548	2.45036	22.2152
MeKUP11	-0.120713	0.304541	-3.41113	-1.38784	-2.04458	1.07627
MeKUP4	-0.651815	1.6656	0.347597	0.282048	0.574132	0.506844
MeKUP3	-22.5365	1.48524	1.22671	-0.821158	-1.20843	1.73919
MeKUP14	-0.929028	1.76017	0.688098	-0.792402	-0.82015	-0.112024
MeKUP1	-0.89538	1.202	1.60743	-0.0242004	-22.641	0.5292
MeKUP10	20.6694	-0.795398	-20.558	-0.624046	0.466558	21.8894
MeKUP12	0.386655	0.0291159	0.265378	-0.296806	-1.36855	-0.278252
MeKUP7	-0.538663	0.117555	-0.0329987	-0.680612	-0.843123	-0.242978
MeKUP17	0.225774	1.87312	21.1921	-0.836283	-1.84048	1.83645
MeKUP21	0	-21.9769	0	0.0993752	0	14.4643
MeKUP19	17.4747	-6.9973	-1.24967	-2.94457	-0.712687	6.66839
MeKUP20	-0.680232	-0.670567	1.54264	0.0156375	-1.3728	1.95495
MeKUP18	0	-14.3962	0	0	0	0
MeKUP15	-2.43808	-12.5468	16.7234	1.19284	-0.796652	0
MeKUP16	0.0853808	-14.0965	3.47383	-17.3084	-19.2883	0
